# Supplementary material for: Conformational trajectory of the HIV-1 fusion peptide during CD4-induced envelope opening
Source: Nat Commun. 2025 May 17;16:4595. doi: 10.1038/s41467-025-59721-2 (PMC12085566; doi:10.1038/s41467-025-59721-2)
Supplement: Supplementary file 4 — Source data [file 41467_2025_59721_MOESM4_ESM.zip]

Archive with 11 entries (10 files):
- SourceFiles/
- SourceFiles/Fig4F-G_source data.xlsx
- __MACOSX/SourceFiles/._Fig4F-G_source data.xlsx
- SourceFiles/Figure2C_SourceData_DihAngAngVec 1.pzfx
- __MACOSX/SourceFiles/._Figure2C_SourceData_DihAngAngVec 1.pzfx
- SourceFiles/Figure1CD_SupplementalFigure1A_SourceFile_25C_SPR_plotted_Prism_file.pzfx
- __MACOSX/SourceFiles/._Figure1CD_SupplementalFigure1A_SourceFile_25C_SPR_plotted_Prism_file.pzfx
- SourceFiles/SupplementaryFigures1B_9A_SourceData_37C_SPR_plotted_prism_file.pzfx
- __MACOSX/SourceFiles/._SupplementaryFigures1B_9A_SourceData_37C_SPR_plotted_prism_file.pzfx
- SourceFiles/SupplementaryFigures1B_BottomPanel_SourceData_37C_SPR_plotted_prism_file.pzfx
- __MACOSX/SourceFiles/._SupplementaryFigures1B_BottomPanel_SourceData_37C_SPR_plotted_prism_file.pzfx
