# Supplementary material for: Conformational trajectory of the HIV-1 fusion peptide during CD4-induced envelope opening
Source: Nat Commun. 2025 May 17;16:4595. doi: 10.1038/s41467-025-59721-2 (PMC12085566; doi:10.1038/s41467-025-59721-2)
Supplement: Supplementary file 4 — Source data [file 41467_2025_59721_MOESM4_ESM.zip › SourceFiles/Fig4F-G_source data.xlsx]

## Sheet: Fig.4F
FRET values	Probability
x	y4: sCD4 + 17b (n=242)	y3: sCD4 + 17b + VRC34 (n = 236)	y2: VRC34 (n = 213)	y1: Virus Env ligand-free (n = 241)
-0.1	0.00142092	0.000841912	0.00109403	0.000938426
-0.09	0.000293983	0.000344419	0.000175826	0.000170623
-0.08	0.000440975	0.000344419	0.000273507	0.000383902
-0.07	0.000489972	0.000593165	0.00041026	0.00059718
-0.06	0.000898282	0.000631434	0.000449333	0.000831787
-0.05	0.00135559	0.000784509	0.000683767	0.00115171
-0.04	0.0017639	0.000956718	0.000918202	0.00181287
-0.03	0.00272751	0.0011672	0.00109403	0.00249536
-0.02	0.00387078	0.00210478	0.00152382	0.0027513
-0.01	0.00498138	0.00331024	0.00216852	0.00381769
0	0.00798654	0.00392254	0.00343837	0.00554525
0.01	0.0104691	0.00564464	0.00459101	0.00605712
0.02	0.012184	0.00706058	0.00642741	0.00782733
0.03	0.0158751	0.00895488	0.00713072	0.00972551
0.04	0.0188639	0.011538	0.00961182	0.0121995
0.05	0.0199092	0.0128774	0.00996347	0.0133512
0.06	0.0223101	0.0140255	0.011878	0.0127967
0.07	0.0229797	0.0163407	0.0141247	0.0142683
0.08	0.0248252	0.0172401	0.0146912	0.014439
0.09	0.0249559	0.0185986	0.0147498	0.0151428
0.1	0.0256419	0.0183881	0.0158243	0.015676
0.11	0.0265728	0.0203398	0.0175044	0.0144816
0.12	0.0260828	0.0202824	0.0178756	0.0141404
0.13	0.0254459	0.0217366	0.0186375	0.0135859
0.14	0.0249396	0.0201102	0.0193018	0.01301
0.15	0.0228164	0.021794	0.0196339	0.0138418
0.16	0.0236656	0.0209904	0.0199855	0.0135219
0.17	0.0223264	0.020933	0.0198488	0.0128394
0.18	0.0200235	0.0217175	0.0210991	0.0136072
0.19	0.0202848	0.0198041	0.0198683	0.0132873
0.2	0.0201868	0.0194405	0.0203958	0.013138
0.21	0.0188803	0.0194596	0.0209819	0.0133726
0.22	0.0179493	0.0177376	0.0221345	0.0141617
0.23	0.017541	0.0176227	0.0221736	0.0139484
0.24	0.017492	0.0176036	0.0200442	0.0141191
0.25	0.016904	0.0180246	0.0212945	0.0136498
0.26	0.0161691	0.0171827	0.0217438	0.0140977
0.27	0.0145358	0.0158241	0.0206302	0.0139911
0.28	0.0148461	0.0159389	0.0206107	0.0151854
0.29	0.0149605	0.0157093	0.0215484	0.0146096
0.3	0.0131966	0.0150396	0.0196925	0.0137778
0.31	0.0126413	0.0149057	0.0193408	0.0146736
0.32	0.0123963	0.0150205	0.0185008	0.0146096
0.33	0.0107304	0.0140829	0.0169965	0.0136072
0.34	0.0111714	0.0133749	0.0158829	0.0136285
0.35	0.0100281	0.0134132	0.0157266	0.0121569
0.36	0.0104527	0.0130879	0.0155313	0.0130953
0.37	0.0102567	0.0131262	0.015922	0.0127967
0.38	0.0106651	0.0122077	0.0150624	0.0128394
0.39	0.0102567	0.012533	0.0157462	0.0127541
0.4	0.00899915	0.0109831	0.0143982	0.0126688
0.41	0.00921147	0.0110979	0.014027	0.0123702
0.42	0.00890116	0.0117102	0.014281	0.0122849
0.43	0.00863984	0.00966285	0.0126985	0.0123488
0.44	0.00973411	0.00912709	0.012933	0.0115597
0.45	0.00862351	0.0100073	0.0133432	0.0120076
0.46	0.00779055	0.00893575	0.0128158	0.0122849
0.47	0.00808454	0.00906969	0.0123273	0.0127967
0.48	0.00792121	0.00822778	0.0118194	0.0121569
0.49	0.00716992	0.00849566	0.0111942	0.0114531
0.5	0.00749657	0.00861046	0.0114678	0.0128607
0.51	0.00752923	0.00830431	0.0101198	0.0121356
0.52	0.00672895	0.00792163	0.00968996	0.011773
0.53	0.00713726	0.00776855	0.0085764	0.0116237
0.54	0.00718625	0.0081321	0.00945553	0.0113678
0.55	0.00607565	0.00809383	0.00898666	0.0119223
0.56	0.00713726	0.0080747	0.00802938	0.0124768
0.57	0.00687594	0.00753894	0.00783402	0.0123702
0.58	0.00654929	0.00765374	0.0077168	0.0105573
0.59	0.00659829	0.00765374	0.00681814	0.0120929
0.6	0.005896	0.00778769	0.00713072	0.0109412
0.61	0.0064023	0.00723279	0.00613437	0.0103867
0.62	0.00633697	0.00715625	0.00672046	0.0113678
0.63	0.005896	0.00820864	0.0056655	0.0107066
0.64	0.00512837	0.00725192	0.00629066	0.00993879
0.65	0.00602665	0.00738586	0.0045324	0.00996012
0.66	0.00509571	0.00711798	0.00447379	0.00955489
0.67	0.00553668	0.0069075	0.0051771	0.00946958
0.68	0.00480172	0.0068501	0.00414168	0.00855248
0.69	0.00494872	0.00637174	0.00412214	0.00782733
0.7	0.00424642	0.00627607	0.00345791	0.00823256
0.71	0.00406677	0.00648655	0.00337976	0.00786999
0.72	0.00409943	0.00602732	0.00298904	0.00827521
0.73	0.00406677	0.00579771	0.00283275	0.00705953
0.74	0.00374012	0.00591252	0.00252017	0.00637703
0.75	0.00333181	0.00533849	0.00220759	0.006505
0.76	0.00307049	0.00493667	0.00203177	0.00614243
0.77	0.00311949	0.00507061	0.00212945	0.00607844
0.78	0.00331548	0.00463052	0.00201223	0.0061211
0.79	0.0029725	0.00451571	0.00152382	0.00552392
0.8	0.00266218	0.00403735	0.00148475	0.00592915
0.81	0.00253152	0.00375033	0.00140661	0.00507603
0.82	0.00243353	0.00417129	0.00154336	0.00432956
0.83	0.00238453	0.00353986	0.00105496	0.00454284
0.84	0.0023192	0.00353986	0.00107449	0.00373238
0.85	0.00202522	0.00325284	0.00109403	0.00377503
0.86	0.00238453	0.00292756	0.00132846	0.00373238
0.87	0.00220487	0.00265968	0.00128939	0.00345512
0.88	0.0017149	0.00258314	0.000957274	0.00272997
0.89	0.00194356	0.002564	0.00111356	0.00253802
0.9	0.00182923	0.00214305	0.00115264	0.00213279
0.91	0.0018129	0.00193257	0.00119171	0.0018342
0.92	0.00140459	0.00181776	0.00105496	0.00153561
0.93	0.00142092	0.00153075	0.00148475	0.00119436
0.94	0.00130659	0.00149248	0.00117217	0.00134366
0.95	0.00112694	0.00139681	0.001348	0.00102374
0.96	0.000947279	0.0012246	0.00130893	0.000981082
0.97	0.000865617	0.00147335	0.000879129	0.000853115
0.98	0.000767623	0.000956718	0.000937738	0.000554525
0.99	0.000310316	0.000899315	0.000820521	0.000639836
1	0.000522637	0.0006123	0.000703304	0.000191951

## Sheet: Fig.4G
	Virus Env ligand-free (n = 241)		VRC34 (n = 213)		sCD4 + 17b + VRC34 (n = 236)		sCD4 + 17b (n=242)
	Mean	sem	mean	sem	mean	sem	mean	sem
High-FRET	53	7	36	16	33	6	32	10
Inter-FRET	30	7	47	12	33	11	27	14
Low-FRET	17	3	17	13	34	7	41	10
Data and parameters are provided in Table S4
Hundreds of traces (n) were compiled to generate a FRET histogram for each experimental condition. The area under each Gaussian curve (High-FRET, inter-FRET, Low-FRET) was calculated and presented as mean ± s.e.m, providing an estimation of relative state occupancy, that is, the probability of the corresponding state Env occupies with associated uncertainty.
